# Supplementary material for: Roa rumsfeldi, a new butterflyfish (Teleostei, Chaetodontidae) from mesophotic coral ecosystems of the Philippines
Source: Zookeys. 2017 Oct 18;(709):127–34. doi: 10.3897/zookeys.709.20404 (PMC5674171; doi:10.3897/zookeys.709.20404)
Supplement: XML Treatment for Roa rumsfeldi [file zookeys.709.20404-treatment1.xml]

<!DOCTYPE tp:taxon-treatment
  PUBLIC "-//TaxonX//DTD Taxonomic Treatment Publishing DTD v0 20100105//EN" "tax-treatment-NSO.dtd">
<tp:taxon-treatment xmlns:tp="http://www.plazi.org/taxpub"><tp:treatment-meta><kwd-group><label>Taxon classification</label><kwd><named-content xmlns:xlink="http://www.w3.org/1999/xlink" content-type="kingdom">Animalia</named-content></kwd><kwd><named-content xmlns:xlink="http://www.w3.org/1999/xlink" content-type="order">Perciformes</named-content></kwd><kwd><named-content xmlns:xlink="http://www.w3.org/1999/xlink" content-type="family">Chaetodontidae</named-content></kwd></kwd-group><mixed-citation publication-type="journal"><person-group><name><surname>Rocha</surname><given-names>Luiz A.</given-names></name><name><surname>Pinheiro</surname><given-names>Hudson T.</given-names></name><name><surname>Wandell</surname><given-names>Matt</given-names></name><name><surname>Rocha</surname><given-names>Claudia R.</given-names></name><name><surname>Shepherd</surname><given-names>Bart</given-names></name></person-group><article-title>
          <italic><tp:taxon-name><tp:taxon-name-part taxon-name-part-type="genus" reg="Roa">Roa</tp:taxon-name-part> <tp:taxon-name-part taxon-name-part-type="species" reg="rumsfeldi">rumsfeldi</tp:taxon-name-part></tp:taxon-name></italic>, a new butterflyfish (<tp:taxon-name><tp:taxon-name-part taxon-name-part-type="subclass">Teleostei</tp:taxon-name-part></tp:taxon-name>, <tp:taxon-name><tp:taxon-name-part taxon-name-part-type="family">Chaetodontidae</tp:taxon-name-part></tp:taxon-name>) from mesophotic coral ecosystems of the Philippines</article-title><source>Zookeys</source><day>18</day><month>10</month><year>2017</year><volume>2017</volume><issue>709</issue><fpage>127</fpage><lpage>134</lpage><pub-id pub-id-type="doi">10.3897/zookeys.709.20404</pub-id></mixed-citation></tp:treatment-meta><tp:nomenclature><tp:taxon-name>
            <tp:taxon-name-part taxon-name-part-type="genus" reg="Roa">Roa</tp:taxon-name-part>
            <tp:taxon-name-part taxon-name-part-type="species" reg="rumsfeldi">rumsfeldi</tp:taxon-name-part>
            <object-id xmlns:xlink="http://www.w3.org/1999/xlink" content-type="zoobank" xlink:type="simple">http://zoobank.org/DA519076-63AA-4866-B4D3-300C1B2F3CC8</object-id>
          </tp:taxon-name><tp:taxon-status xmlns:xlink="http://www.w3.org/1999/xlink" xlink:type="simple">sp. n.</tp:taxon-status><xref ref-type="fig" rid="F1">Figure 1</xref><xref ref-type="fig" rid="F2">, 2</xref><xref ref-type="table" rid="T1">, Table 1 Deep-blackfin butterflyfish</xref></tp:nomenclature><tp:treatment-sec sec-type="Type locality" id="SECID0E5PBE"><title>Type locality.</title><p>Puerto Galera, Philippines.</p></tp:treatment-sec><tp:treatment-sec sec-type="Holotype" id="SECID0E5PAE"><title>Holotype.</title><p>
            <named-content xmlns:xlink="http://www.w3.org/1999/xlink" content-type="dwc:institutional_code" xlink:type="simple">PNM</named-content> 15198 (Field number: HTP 506). 77.53 mm SL, GenBank accession number <ext-link xmlns:xlink="http://www.w3.org/1999/xlink" ext-link-type="gen" xlink:href="MF995631" xlink:type="simple">MF995631</ext-link>, Puerto Galera, Oriental Mindoro, Philippines. <named-content xmlns:xlink="http://www.w3.org/1999/xlink" content-type="dwc:verbatimCoordinates" xlink:type="simple"><named-content content-type="geo-json" specific-use="{&#34;type&#34;:&#34;Point&#34;,&#34;coordinates&#34;:[120.994939,13.521578]}" id="NCID0EMQAE" xlink:type="simple">13°31'17.68"N, 120°59'41.78"E</named-content></named-content>, depth 110 m, collected by LA Rocha using a Hawaiian sling, 10 April 2015 (Figure <xref ref-type="fig" rid="F1">1</xref>).</p><fig id="F1" position="float" orientation="portrait"><label>Figure 1.</label><caption><p>
                <italic><tp:taxon-name><tp:taxon-name-part taxon-name-part-type="genus" reg="Roa">Roa</tp:taxon-name-part> <tp:taxon-name-part taxon-name-part-type="species" reg="rumsfeldi">rumsfeldi</tp:taxon-name-part></tp:taxon-name></italic> sp. n., holotype shortly after death, 77.53 mm SL, <named-content xmlns:xlink="http://www.w3.org/1999/xlink" content-type="dwc:institutional_code" xlink:type="simple">PNM</named-content> 15198 (photo LA Rocha).</p></caption><graphic xmlns:xlink="http://www.w3.org/1999/xlink" xlink:href="zookeys-709-127-g001.jpg" position="float" orientation="portrait" xlink:type="simple" id="oo_162815.jpg"/></fig></tp:treatment-sec><tp:treatment-sec sec-type="material" id="SECID0ESRAE"><title>Comparative material.</title><p>
            <italic><tp:taxon-name><tp:taxon-name-part taxon-name-part-type="genus" reg="Roa">Roa</tp:taxon-name-part> <tp:taxon-name-part taxon-name-part-type="species" reg="modesta">modesta</tp:taxon-name-part></tp:taxon-name></italic> <named-content xmlns:xlink="http://www.w3.org/1999/xlink" content-type="dwc:institutional_code" xlink:type="simple">CAS</named-content> 238385, <named-content xmlns:xlink="http://www.w3.org/1999/xlink" content-type="dwc:institutional_code" xlink:type="simple">CAS</named-content> 27415, <named-content xmlns:xlink="http://www.w3.org/1999/xlink" content-type="dwc:institutional_code" xlink:type="simple">CAS</named-content> 15627, <named-content xmlns:xlink="http://www.w3.org/1999/xlink" content-type="dwc:institutional_code" xlink:type="simple">CAS</named-content> 15897; <italic><tp:taxon-name><tp:taxon-name-part taxon-name-part-type="genus" reg="Roa">R.</tp:taxon-name-part> <tp:taxon-name-part taxon-name-part-type="species" reg="jayakari">jayakari</tp:taxon-name-part></tp:taxon-name></italic> <named-content xmlns:xlink="http://www.w3.org/1999/xlink" content-type="dwc:institutional_code" xlink:type="simple">CAS</named-content> 73228 (as <italic><tp:taxon-name><tp:taxon-name-part taxon-name-part-type="genus" reg="Chaetodon">Chaetodon</tp:taxon-name-part> <tp:taxon-name-part taxon-name-part-type="species" reg="jayakari">jayakari</tp:taxon-name-part></tp:taxon-name></italic>). Data from <italic><tp:taxon-name><tp:taxon-name-part taxon-name-part-type="genus" reg="Roa">R.</tp:taxon-name-part> <tp:taxon-name-part taxon-name-part-type="species" reg="australis">australis</tp:taxon-name-part></tp:taxon-name></italic>, <italic><tp:taxon-name><tp:taxon-name-part taxon-name-part-type="genus" reg="Roa">R.</tp:taxon-name-part> <tp:taxon-name-part taxon-name-part-type="species" reg="excelsa">excelsa</tp:taxon-name-part></tp:taxon-name></italic> and <italic><tp:taxon-name><tp:taxon-name-part taxon-name-part-type="genus" reg="Roa">R.</tp:taxon-name-part> <tp:taxon-name-part taxon-name-part-type="species" reg="modesta">modesta</tp:taxon-name-part></tp:taxon-name></italic> also from <xref ref-type="bibr" rid="B5">Kuiter (2004)</xref>.</p></tp:treatment-sec><tp:treatment-sec sec-type="diagnosis" id="SECID0EXUAE"><title>Diagnosis.</title><p>
            <italic><tp:taxon-name><tp:taxon-name-part taxon-name-part-type="genus" reg="Roa">Roa</tp:taxon-name-part> <tp:taxon-name-part taxon-name-part-type="species" reg="rumsfeldi">rumsfeldi</tp:taxon-name-part></tp:taxon-name></italic> sp. n. differs from all of its congeners by the smaller number of pored scales in the lateral line pored scales (27 versus 37-46 in other <italic><tp:taxon-name><tp:taxon-name-part taxon-name-part-type="genus" reg="Roa">Roa</tp:taxon-name-part></tp:taxon-name></italic>), longer snout (35.9% in HL vs. 28.2–35.5%), shorter first dorsal ray (12% in SL vs. 16.6–26.6%), longer caudal peduncle (8.5% in SL vs. 4.2–8.2%), shorter caudal fin (15.9% in SL vs. 19.8–25.9%), and a dark brown pelvic-fin spine (white in all other known <italic><tp:taxon-name><tp:taxon-name-part taxon-name-part-type="genus" reg="Roa">Roa</tp:taxon-name-part></tp:taxon-name></italic> species).</p></tp:treatment-sec><tp:treatment-sec sec-type="description" id="SECID0EWVAE"><title>Description.</title><p>Dorsal fin rays XI, 20, last soft ray branched to the base and counted as one; dorsal-fin base length: spines 40.0% in SL, and soft rays 31.1% in SL; spines increase in height from the first to the fourth: length of first spine 9.1% in SL, length of second spine 18.3% in SL, length of third spine 24.5% in SL, length of fourth spine 29.1% in SL. Soft dorsal fin follows sharp descent of rear portion of body. First soft ray 12.0% in SL. Anal-fin rays III, 17, last soft ray branched to the base and counted as one; anal-fin base 34.2% in SL; second spine very long, 25.3% in SL. Pectoral fin 13; length 29.1% in SL (Table <xref ref-type="table" rid="T1">1</xref>). Pored lateral-line scales 27, plus 13 scales (without pores) to the peduncle. Body deep, 69.8% in SL, and compressed, 15.5% in SL; large head, length 41.1% in SL; snout long, length 35.9% in HL; eye diameter 32.2% in HL; interorbital 27.5% in HL; caudal peduncle depth 10.7% in SL, and length 8.5% in SL (Table <xref ref-type="table" rid="T1">1</xref>).</p><p>Origin of dorsal fin above the origin of pectoral fin, posterior end of head; fin base long and mostly horizontal; soft part of dorsal fin curves downward from the third ray to caudal peduncle; soft rays posterior margin vertical; origin of anal fin below 9th spine of dorsal fin; pelvic fin with strong spine and filamentous first soft ray.</p><!--PageBreak--><p>Body and head with ctenoid scales, becoming smaller towards nape and snout. Scales extending to about one third of the median fins. Tubed scales of lateral line rising at a steep angle from origin with 22 scales in an almost straight line, bending abruptly downward, ending behind posterior third of soft dorsal fin.</p></tp:treatment-sec><tp:treatment-sec sec-type="Color in life" id="SECID0EHWAE"><title>Color in life.</title><p>
            <italic><tp:taxon-name><tp:taxon-name-part taxon-name-part-type="genus" reg="Roa">Roa</tp:taxon-name-part> <tp:taxon-name-part taxon-name-part-type="species" reg="rumsfeldi">rumsfeldi</tp:taxon-name-part></tp:taxon-name></italic> sp. n. (Figure <xref ref-type="fig" rid="F1">1</xref>, <xref ref-type="fig" rid="F2">2</xref>) is white with three vertical dark brown bands. The first band is the narrower and runs from the origin of the dorsal fin through eye and over cheek; the second partially covers 2nd to 7th dorsal spines, going down towards the abdomen; and 3rd from the last 3–4 dorsal spines towards caudal peduncle, narrowing and covering the end of anal fin rays. Two black spots with white borders, one on the 2nd dorsal fin spine and the other on the soft dorsal fin between 2nd and 7–8th rays; all anal fin spines are white; pelvic fin, including spine, dark brown; caudal fin brown basally with translucent rays.</p><fig id="F2" position="float" orientation="portrait"><label>Figure 2.</label><caption><p>Live specimen of <italic><tp:taxon-name><tp:taxon-name-part taxon-name-part-type="genus" reg="Roa">Roa</tp:taxon-name-part> <tp:taxon-name-part taxon-name-part-type="species" reg="rumsfeldi">rumsfeldi</tp:taxon-name-part></tp:taxon-name></italic> sp. n. photographed at the California Academy of Sciences’ Twilight Zone exhibit (photo LA Rocha).</p></caption><graphic xmlns:xlink="http://www.w3.org/1999/xlink" xlink:href="zookeys-709-127-g002.jpg" position="float" orientation="portrait" xlink:type="simple" id="oo_162816.jpg"/></fig><!--PageBreak--></tp:treatment-sec><tp:treatment-sec sec-type="Color in alcohol" id="SECID0EZXAE"><title>Color in alcohol.</title><p>As described above in color in life, but with lighter brown bands.</p></tp:treatment-sec><tp:treatment-sec sec-type="etymology" id="SECID0E5XAE"><title>Etymology.</title><p>We name <italic><tp:taxon-name><tp:taxon-name-part taxon-name-part-type="genus" reg="Roa">Roa</tp:taxon-name-part> <tp:taxon-name-part taxon-name-part-type="species" reg="rumsfeldi">rumsfeldi</tp:taxon-name-part></tp:taxon-name></italic> to honor Donald Rumsfeld who immortalized the quote: “there are known knowns; there are things we know we know. We also know there are known unknowns; that is to say we know there are some things we do not know. But there are also unknown unknowns – the ones we don’t know we don’t know.” He said that when referring to the uncertainties of war, but we think it applies perfectly to the taxonomy of <abbrev xmlns:xlink="http://www.w3.org/1999/xlink" xlink:title="mesophotic coral ecosystems" id="ABBRID0EPYAE" xlink:type="simple">MCE</abbrev> species: We only realized this species was new after we took a good look at it here at the aquarium in San Francisco, so we think it’s a perfect example of an unknown unknown.</p></tp:treatment-sec><tp:treatment-sec sec-type="distribution" id="SECID0ETYAE"><title>Distribution and habitat.</title><p>
            <italic><tp:taxon-name><tp:taxon-name-part taxon-name-part-type="genus" reg="Roa">Roa</tp:taxon-name-part> <tp:taxon-name-part taxon-name-part-type="species" reg="rumsfeldi">rumsfeldi</tp:taxon-name-part></tp:taxon-name></italic> sp. n. is only known to occur in the Verde Island Passage, central Philippines. It was found on <abbrev xmlns:xlink="http://www.w3.org/1999/xlink" xlink:title="mesophotic coral ecosystems" id="ABBRID0EEZAE" xlink:type="simple">MCE</abbrev>s of Puerto Galera, Oriental Mindoro, and Bauan, Batangas, between 100 and 130 m depth. However, the species likely has a wider distribution and remains undetected because of its preferred depth range. The ecosystems where it was found vary from sheltered rocky outcroppings heavily covered by fine sediment to areas exposed to strong currents. The ambient seawater temperature varied between 19 and 21°C during our dives, which were conducted in April-May over several years. Azooxanthellate gorgonians, black corals, and solitary stony corals are the most abundant benthic invertebrates in this habitat.</p></tp:treatment-sec><tp:treatment-sec sec-type="Comparative remarks" id="SECID0EIZAE"><title>Comparative remarks.</title><p>In addition to the singular characteristics presented in the diagnosis section, <italic><tp:taxon-name><tp:taxon-name-part taxon-name-part-type="genus" reg="Roa">Roa</tp:taxon-name-part> <tp:taxon-name-part taxon-name-part-type="species" reg="rumsfeldi">rumsfeldi</tp:taxon-name-part></tp:taxon-name></italic> sp. n. differs from its congeners by a lower number of dorsal soft rays (20) than <italic><tp:taxon-name><tp:taxon-name-part taxon-name-part-type="genus" reg="Roa">R.</tp:taxon-name-part> <tp:taxon-name-part taxon-name-part-type="species" reg="jayakari">jayakari</tp:taxon-name-part></tp:taxon-name></italic> (22–24); longer head (41.0% in SL) than <italic><tp:taxon-name><tp:taxon-name-part taxon-name-part-type="genus" reg="Roa">R.</tp:taxon-name-part> <tp:taxon-name-part taxon-name-part-type="species" reg="excelsa">excelsa</tp:taxon-name-part></tp:taxon-name></italic> (34.9–37.1); fewer dorsal-fin rays (20) and shorter dorsal-fin rays base (31.1% in SL) than <italic><tp:taxon-name><tp:taxon-name-part taxon-name-part-type="genus" reg="Roa">R.</tp:taxon-name-part> <tp:taxon-name-part taxon-name-part-type="species" reg="modesta">modesta</tp:taxon-name-part></tp:taxon-name></italic> (22 rays and 35.3–40.8% in SL); and shorter 3rd anal-fin spine (12.8% in SL) and longest anal-fin ray (13.8% in SL) than <italic><tp:taxon-name><tp:taxon-name-part taxon-name-part-type="genus" reg="Roa">R.</tp:taxon-name-part> <tp:taxon-name-part taxon-name-part-type="species" reg="australis">australis</tp:taxon-name-part></tp:taxon-name></italic> (17.6–23.9, <!--PageBreak-->18.9–23.0 and 17.5–23.2% in SL, respectively). Moreover, the <abbrev xmlns:xlink="http://www.w3.org/1999/xlink" xlink:title="Cytochrome c oxidase subunit I" id="ABBRID0EH2AE" xlink:type="simple">COI</abbrev> gene sequence of <italic><tp:taxon-name><tp:taxon-name-part taxon-name-part-type="genus" reg="Roa">Roa</tp:taxon-name-part> <tp:taxon-name-part taxon-name-part-type="species" reg="rumsfeldi">rumsfeldi</tp:taxon-name-part></tp:taxon-name></italic> does not match any other <italic><tp:taxon-name><tp:taxon-name-part taxon-name-part-type="genus" reg="Roa">Roa</tp:taxon-name-part></tp:taxon-name></italic> species available at Genbank. The uncorrected genetic divergence at the <abbrev xmlns:xlink="http://www.w3.org/1999/xlink" xlink:title="Cytochrome c oxidase subunit I" id="ABBRID0E42AE" xlink:type="simple">COI</abbrev> gene between <italic><tp:taxon-name><tp:taxon-name-part taxon-name-part-type="genus" reg="Roa">R.</tp:taxon-name-part> <tp:taxon-name-part taxon-name-part-type="species" reg="rumsfeldi">rumsfeldi</tp:taxon-name-part></tp:taxon-name></italic> and the two other available <italic><tp:taxon-name><tp:taxon-name-part taxon-name-part-type="genus" reg="Roa">Roa</tp:taxon-name-part></tp:taxon-name></italic> (<italic><tp:taxon-name><tp:taxon-name-part taxon-name-part-type="genus" reg="Roa">R.</tp:taxon-name-part> <tp:taxon-name-part taxon-name-part-type="species" reg="jayakari">jayakari</tp:taxon-name-part></tp:taxon-name></italic> and <italic><tp:taxon-name><tp:taxon-name-part taxon-name-part-type="genus" reg="Roa">R.</tp:taxon-name-part> <tp:taxon-name-part taxon-name-part-type="species" reg="modesta">modesta</tp:taxon-name-part></tp:taxon-name></italic>) is 10.5% and 8.4%, respectively.</p></tp:treatment-sec><tp:treatment-sec><!--Section generated to contain objects referenced in tp:taxon-treatment.--><table-wrap id="T1" position="float" orientation="portrait"><label>Table 1.</label><caption><p>Proportional measurements of <italic><tp:taxon-name><tp:taxon-name-part taxon-name-part-type="genus" reg="Roa">Roa</tp:taxon-name-part></tp:taxon-name></italic> species. Values that do not overlap between <italic><tp:taxon-name><tp:taxon-name-part taxon-name-part-type="genus" reg="Roa">Roa</tp:taxon-name-part> <tp:taxon-name-part taxon-name-part-type="species" reg="rumsfeldi">rumsfeldi</tp:taxon-name-part></tp:taxon-name></italic> sp.n. and the other species are in bold.</p></caption><table id="TID0E2DAC" rules="all"><tbody><tr><th rowspan="1" colspan="1"/><th rowspan="1" colspan="1"/><th rowspan="1" colspan="1">
                <italic><tp:taxon-name><tp:taxon-name-part taxon-name-part-type="genus" reg="Roa">Roa</tp:taxon-name-part> <tp:taxon-name-part taxon-name-part-type="species" reg="rumsfeldi">rumsfeldi</tp:taxon-name-part></tp:taxon-name></italic> sp. n.</th><th rowspan="1" colspan="1">
                <italic><tp:taxon-name><tp:taxon-name-part taxon-name-part-type="genus" reg="Roa">Roa</tp:taxon-name-part> <tp:taxon-name-part taxon-name-part-type="species" reg="australis">australis</tp:taxon-name-part></tp:taxon-name></italic>
              </th><th rowspan="1" colspan="1">
                <italic><tp:taxon-name><tp:taxon-name-part taxon-name-part-type="genus" reg="Roa">Roa</tp:taxon-name-part> <tp:taxon-name-part taxon-name-part-type="species" reg="excelsa">excelsa</tp:taxon-name-part></tp:taxon-name></italic>
              </th><th rowspan="1" colspan="1">
                <italic><tp:taxon-name><tp:taxon-name-part taxon-name-part-type="genus" reg="Roa">Roa</tp:taxon-name-part> <tp:taxon-name-part taxon-name-part-type="species" reg="modesta">modesta</tp:taxon-name-part></tp:taxon-name></italic>
              </th><th rowspan="1" colspan="1">
                <italic><tp:taxon-name><tp:taxon-name-part taxon-name-part-type="genus" reg="Roa">Roa</tp:taxon-name-part> <tp:taxon-name-part taxon-name-part-type="species" reg="jayakari">jayakari</tp:taxon-name-part></tp:taxon-name></italic>
              </th></tr><tr><td rowspan="1" colspan="1"/><td rowspan="1" colspan="1"/><td rowspan="1" colspan="1">
                <named-content xmlns:xlink="http://www.w3.org/1999/xlink" content-type="dwc:institutional_code" xlink:type="simple">PNM</named-content> 15198</td><td rowspan="1" colspan="1">
                <xref ref-type="bibr" rid="B5">Kuiter 2004</xref>
              </td><td rowspan="1" colspan="1">
                <xref ref-type="bibr" rid="B5">Kuiter 2004</xref>
              </td><td rowspan="1" colspan="1">
                <xref ref-type="bibr" rid="B5">Kuiter 2004</xref>
              </td><td rowspan="1" colspan="1">
                <named-content xmlns:xlink="http://www.w3.org/1999/xlink" content-type="dwc:institutional_code" xlink:type="simple">CAS</named-content> 73228</td></tr><tr><td rowspan="1" colspan="1"/><td rowspan="1" colspan="1">Standard length</td><td rowspan="1" colspan="1">64.2 mm</td><td rowspan="1" colspan="1">69.5–119 mm</td><td rowspan="1" colspan="1">94–105 mm</td><td rowspan="1" colspan="1">51.5–97 mm</td><td rowspan="1" colspan="1">99–104.3 mm</td></tr><tr><td rowspan="1" colspan="1"/><td rowspan="1" colspan="1"/><td rowspan="1" colspan="1">%</td><td rowspan="1" colspan="1">%</td><td rowspan="1" colspan="1">%</td><td rowspan="1" colspan="1">%</td><td rowspan="1" colspan="1">%</td></tr><tr><td rowspan="2" colspan="1">Body</td><td rowspan="1" colspan="1">depth in SL</td><td rowspan="1" colspan="1">69.8</td><td rowspan="1" colspan="1">63.6–75.0</td><td rowspan="1" colspan="1">61.0–67.0</td><td rowspan="1" colspan="1">66.5–73.2</td><td rowspan="1" colspan="1">72.5–77.5</td></tr><tr><td rowspan="1" colspan="1">width in SL</td><td rowspan="1" colspan="1">15.4</td><td rowspan="1" colspan="1">14.0–19.4</td><td rowspan="1" colspan="1">14.9–17.3</td><td rowspan="1" colspan="1">15.5–19.3</td><td rowspan="1" colspan="1">15.6–16.5</td></tr><tr><td rowspan="1" colspan="1">Head</td><td rowspan="1" colspan="1">length in SL</td><td rowspan="1" colspan="1">41.1</td><td rowspan="1" colspan="1">36.1–42.0</td><td rowspan="1" colspan="1">34.9–37.1</td><td rowspan="1" colspan="1">31-5–40.9</td><td rowspan="1" colspan="1">40.2–40.9</td></tr><tr><td rowspan="1" colspan="1">Snout</td><td rowspan="1" colspan="1">length in HL</td><td rowspan="1" colspan="1">
                <bold>35.9</bold>
              </td><td rowspan="1" colspan="1">28.2–34.6</td><td rowspan="1" colspan="1">29.3–34.5</td><td rowspan="1" colspan="1">32.5–32.7</td><td rowspan="1" colspan="1">33.5–35.5</td></tr><tr><td rowspan="1" colspan="1">Eye</td><td rowspan="1" colspan="1">diameter in HL</td><td rowspan="1" colspan="1">32.2</td><td rowspan="1" colspan="1">30.1–36.1</td><td rowspan="1" colspan="1">33.6–32.5</td><td rowspan="1" colspan="1">30.8–32.6</td><td rowspan="1" colspan="1">23.6–27.1</td></tr><tr><td rowspan="1" colspan="1">Interorbital</td><td rowspan="1" colspan="1">width in HL</td><td rowspan="1" colspan="1">27.5</td><td rowspan="1" colspan="1">19.6–27.3</td><td rowspan="1" colspan="1">21-7–25.3</td><td rowspan="1" colspan="1">22.7–27.8</td><td rowspan="1" colspan="1">22.7–23.9</td></tr><tr><td rowspan="2" colspan="1">Caudal peduncle</td><td rowspan="1" colspan="1">depth in SL</td><td rowspan="1" colspan="1">10.7</td><td rowspan="1" colspan="1">11.3–14.1</td><td rowspan="1" colspan="1">10.2–11.1</td><td rowspan="1" colspan="1">12.0–13.3</td><td rowspan="1" colspan="1">10.8–11.2</td></tr><tr><td rowspan="1" colspan="1">length in SL</td><td rowspan="1" colspan="1">
                <bold>8.46</bold>
              </td><td rowspan="1" colspan="1">4.6–6.4</td><td rowspan="1" colspan="1">4.2–4.9</td><td rowspan="1" colspan="1">4.6–5.5</td><td rowspan="1" colspan="1">6–8.2</td></tr><tr><td rowspan="1" colspan="1">Caudal fin</td><td rowspan="1" colspan="1">length in SL</td><td rowspan="1" colspan="1">
                <bold>15.9</bold>
              </td><td rowspan="1" colspan="1">21-8–25.9</td><td rowspan="1" colspan="1">20.0–21.2</td><td rowspan="1" colspan="1">21.1–25.6</td><td rowspan="1" colspan="1">19.8–22.3</td></tr><tr><td rowspan="1" colspan="1">Pectoral fin</td><td rowspan="1" colspan="1">length in SL</td><td rowspan="1" colspan="1">29.1</td><td rowspan="1" colspan="1">29.4–36.2</td><td rowspan="1" colspan="1">28.8–33.6</td><td rowspan="1" colspan="1">26.3–30.2</td><td rowspan="1" colspan="1">27.6–28.3</td></tr><tr><td rowspan="1" colspan="1">Dorsal-fin base length</td><td rowspan="1" colspan="1">spinous in SL</td><td rowspan="1" colspan="1">40.0</td><td rowspan="1" colspan="1">35.8–42.0</td><td rowspan="1" colspan="1">36.4–40.1</td><td rowspan="1" colspan="1">36.2–38.8</td><td rowspan="1" colspan="1">38.8–42.6</td></tr><tr><td rowspan="1" colspan="1">Dorsal-fin base length</td><td rowspan="1" colspan="1">soft in SL</td><td rowspan="1" colspan="1">31.1</td><td rowspan="1" colspan="1">31.7–42.0</td><td rowspan="1" colspan="1">31.1–33.9</td><td rowspan="1" colspan="1">35.3–40.8</td><td rowspan="1" colspan="1">33.4–33.6</td></tr><tr><td rowspan="4" colspan="1">Dorsal-fin spine length</td><td rowspan="1" colspan="1">1st in SL</td><td rowspan="1" colspan="1">9.1</td><td rowspan="1" colspan="1">6.2–8.8</td><td rowspan="1" colspan="1">7.0–7.7</td><td rowspan="1" colspan="1">6.4–9.3</td><td rowspan="1" colspan="1">8.4–9</td></tr><tr><td rowspan="1" colspan="1">2nd in SL</td><td rowspan="1" colspan="1">18.3</td><td rowspan="1" colspan="1">13.4–21.0</td><td rowspan="1" colspan="1">15.0–17.3</td><td rowspan="1" colspan="1">15.9–22.3</td><td rowspan="1" colspan="1">16.6–18.3</td></tr><tr><td rowspan="1" colspan="1">3rd in SL</td><td rowspan="1" colspan="1">24.5</td><td rowspan="1" colspan="1">35.4–21.3</td><td rowspan="1" colspan="1">33.9–36.5</td><td rowspan="1" colspan="1">23.4–30.6</td><td rowspan="1" colspan="1">24.9–25</td></tr><tr><td rowspan="1" colspan="1">4th in SL</td><td rowspan="1" colspan="1">29.1</td><td rowspan="1" colspan="1">37.1–25.6</td><td rowspan="1" colspan="1">26.5–32.6</td><td rowspan="1" colspan="1">26.3–33.7</td><td rowspan="1" colspan="1">26–28.8</td></tr><tr><td rowspan="1" colspan="1">Dorsal-fin soft-ray length</td><td rowspan="1" colspan="1">1st in SL</td><td rowspan="1" colspan="1">
                <bold>12.0</bold>
              </td><td rowspan="1" colspan="1">17.6–23.9</td><td rowspan="1" colspan="1">16.6–21.2</td><td rowspan="1" colspan="1">19.5–23.4</td><td rowspan="1" colspan="1">23.2–26.3</td></tr><tr><td rowspan="1" colspan="1">Anal-fin base</td><td rowspan="1" colspan="1">length in SL</td><td rowspan="1" colspan="1">34.2</td><td rowspan="1" colspan="1">31.2–37.4</td><td rowspan="1" colspan="1">30.6–32.6</td><td rowspan="1" colspan="1">36.0–41.8</td><td rowspan="1" colspan="1">35.1–36.1</td></tr><tr><td rowspan="3" colspan="1">Anal-fin spine length</td><td rowspan="1" colspan="1">1st in SL</td><td rowspan="1" colspan="1">12.9</td><td rowspan="1" colspan="1">9.3–13.7</td><td rowspan="1" colspan="1">12.1–13.2</td><td rowspan="1" colspan="1">9.7–11.9</td><td rowspan="1" colspan="1">13.4–15.3</td></tr><tr><td rowspan="1" colspan="1">2nd in SL</td><td rowspan="1" colspan="1">25.2</td><td rowspan="1" colspan="1">21.8–28.1</td><td rowspan="1" colspan="1">27.1–30.0</td><td rowspan="1" colspan="1">18.7–19.6</td><td rowspan="1" colspan="1">21.3–24.3</td></tr><tr><td rowspan="1" colspan="1">3th in SL</td><td rowspan="1" colspan="1">12.8</td><td rowspan="1" colspan="1">18.9–23.0</td><td rowspan="1" colspan="1">17.2–20.8</td><td rowspan="1" colspan="1">19.6–21.9</td><td rowspan="1" colspan="1">16.7–20.4</td></tr><tr><td rowspan="1" colspan="1">Anal-fin soft-ray</td><td rowspan="1" colspan="1">longest in SL</td><td rowspan="1" colspan="1">13.8</td><td rowspan="1" colspan="1">17.5–23.2</td><td rowspan="1" colspan="1">18.5–22.3</td><td rowspan="1" colspan="1">17.5–26.2</td><td rowspan="1" colspan="1">21.4–23</td></tr><tr><td rowspan="2" colspan="1">Ventral fin</td><td rowspan="1" colspan="1">length in SL</td><td rowspan="1" colspan="1">27.5</td><td rowspan="1" colspan="1">27.5–38.1</td><td rowspan="1" colspan="1">29.9–33.0</td><td rowspan="1" colspan="1">30.2–37.8</td><td rowspan="1" colspan="1">26.2–30.8</td></tr><tr><td rowspan="1" colspan="1">spine length in SL</td><td rowspan="1" colspan="1">25.2</td><td rowspan="1" colspan="1">20.3–30.2</td><td rowspan="1" colspan="1">23.6–26.0</td><td rowspan="1" colspan="1">22.3–25.8</td><td rowspan="1" colspan="1">23.3–27.7</td></tr></tbody></table></table-wrap></tp:treatment-sec><ref-list><ref id="B5"><mixed-citation xmlns:xlink="http://www.w3.org/1999/xlink" xlink:type="simple">
          <person-group><name name-style="western"><surname>Kuiter</surname><given-names>RH</given-names></name></person-group> (<year>2004</year>) <article-title>Description of a New Species of Butterflyfish, <italic><tp:taxon-name><tp:taxon-name-part taxon-name-part-type="genus">Roa</tp:taxon-name-part> <tp:taxon-name-part taxon-name-part-type="species">australis</tp:taxon-name-part></tp:taxon-name></italic>, from Northwestern Australia (<tp:taxon-name><tp:taxon-name-part taxon-name-part-type="class">Pisces</tp:taxon-name-part></tp:taxon-name>: <tp:taxon-name><tp:taxon-name-part taxon-name-part-type="order">Perciformes</tp:taxon-name-part></tp:taxon-name>: <tp:taxon-name><tp:taxon-name-part taxon-name-part-type="family">Chaetodontidae</tp:taxon-name-part></tp:taxon-name>).</article-title> <source>Records of the Australian Museum</source> <volume>56</volume>: <fpage>167</fpage>–<lpage>171</lpage>. <ext-link xlink:type="simple" ext-link-type="doi" xlink:href="10.3853/j.0067-1975.56.2004.1424">https://doi.org/10.3853/j.0067-1975.56.2004.1424</ext-link></mixed-citation></ref></ref-list></tp:taxon-treatment>
